# Supplementary material for: Hippocampal Estrogen Signaling Mediates Sex Differences in Retroactive Interference
Source: Biomedicines. 2022 Jun 11;10(6):1387. doi: 10.3390/biomedicines10061387 (PMC9219958; doi:10.3390/biomedicines10061387)
Supplement: Supplementary file 1 [file biomedicines-10-01387-s001.zip]

Archive with 1 entries (1 files):
- biomedicines-1761159-supplementary.pdf
